# Supplementary material for: The Role of Family Health in Mediating the Association between Smartphone Use and Health Risk Behaviors among Chinese Adolescent Students: A National Cross-Sectional Study
Source: Int J Environ Res Public Health. 2022 Oct 17;19(20):13378. doi: 10.3390/ijerph192013378 (PMC9603663; doi:10.3390/ijerph192013378)
Supplement: Supplementary file 1 [file ijerph-19-13378-s001.zip]

Archive with 1 entries (1 files):
- ijerph-1953922-supplementary.pdf
